# Supplementary material for: Critical Analysis and Optimization of Stoichiometric Ratio of Drug-Coformer on Cocrystal Design: Molecular Docking, In Vitro and In Vivo Assessment
Source: Pharmaceuticals (Basel). 2023 Feb 13;16(2):284. doi: 10.3390/ph16020284 (PMC9959501; doi:10.3390/ph16020284)
Supplement: Supplementary file 1 [file pharmaceuticals-16-00284-s001.zip]

Archive with 1 entries (1 files):
- pharmaceuticals-2004180-supplementary.pdf
